# Supplementary material for: Estrogens Play a Critical Role in Stress-Related Gastrointestinal Dysfunction in a Spontaneous Model of Disorders of Gut–Brain Interaction
Source: Cells. 2022 Apr 4;11(7):1214. doi: 10.3390/cells11071214 (PMC8997409; doi:10.3390/cells11071214)
Supplement: Supplementary file 1 [file cells-11-01214-s001.zip]

Archive with 1 entries (1 files):
- cells-1628051-supplementary.pdf
